# Supplementary material for: Prevalence, Characteristics, and Distribution of Human Papillomavirus According to Age and HIV Status in Women of Eastern Cape Province, South Africa
Source: Viruses. 2024 Nov 8;16(11):1751. doi: 10.3390/v16111751 (PMC11598844; doi:10.3390/v16111751)
Supplement: Supplementary file 1 [file viruses-16-01751-s001.zip]

Archive with 1 entries (1 files):
- viruses-3227613-supplementary.xlsx
