# Supplementary material for: Prevalence, Characteristics, and Distribution of Human Papillomavirus According to Age and HIV Status in Women of Eastern Cape Province, South Africa
Source: Viruses. 2024 Nov 8;16(11):1751. doi: 10.3390/v16111751 (PMC11598844; doi:10.3390/v16111751)
Supplement: Supplementary file 1 [file viruses-16-01751-s001.zip › viruses-3227613-supplementary.xlsx]

## Sheet: Sheet1
STUDY No.	DATE OF BIRTH	AGE	Education	Training	MONTHLY PAY	During your life	HIV status	Cervical cytology	Cervical HPV_Auto Interpretation
SCW001	06/12/1984	39	12	1	7000	3	positive	NILM	-
SCW002	24/09/1996	26	12	1	4000	2	negative	NILM	"82(+),31(+)"
SCW003	26/10/1978	43	10	0	3000	4	positive	NILM	no cer spec
SCW004	20/06/1986	37	11	0	510	1	positive	NILM	43(++)
SCW005	04/01/2002	21	12	1	1650	4	negative	NILM	"61(++),6(+++),40(++), 45(++),59(++),16(++), 39(++)"
SCW006	21/03/2002	21	12	1	1650	4	negative	NILM	-
SCW007	16/07/1997	26	10	0	3000	2	positive	NILM	"16(++),35(+++),18(+++)"
SCW008	16/02/1972	51	9	0	2500	4	negative	NILM	"45(++),58(++)"
SCW009	16/03/1982	41	10	0	1530	3	positive	NILM	61(++)
SCW010	14/06/1976	47	8	0	1000	5	positive	NILM	-
SCW011	16/06/1992	31	12	1	25000	3	positive	LSIL	"73(+),82(+++),54(+),58(++), 39(+)"
SCW012	27/04/1975	48	11	0	1500	8	positive	NILM	-
SCW013	25/06/1975	48	11	0	1500	4	positive	NILM	-
SCW014	06/12/2004	19	12	1	500	2	negative	NILM	"6(++),51(+),39(++),35(++), 68(++)"
SCW015	27/07/1975	48	9	0	1000	2	positive	NILM	-
SCW016	26/10/1969	54	8	0	1000	3	positive	NILM	-
SCW017	05/02/1997	26	12	1	2500	3	positive	NILM	-
SCW018	12/03/1963	60	12	0	24000	5	negative	NILM	-
SCW019	14/05/1966	57	10	0	1000	1	negative	NILM	-
SCW020	05/02/1992	31	11	0	4000	3	positive	NILM	-
SCW021	03/01/1974	49	10	0	0	5	positive	LSIL	"82(++),33(+++)"
SCW022	01/08/1994	29	12	1	1500	3	positive	NILM	-
SCW023	08/09/1975	48	11	1	2000	1	negative	NILM	-
SCW024	02/01/2003	20	11	0	0	2	negative	LSIL	"69(++),42(++),6(+++), 16(++)"
SCW025	16/10/1982	41	12	0	1500	1	positive	NILM	-
SCW026	25/12/1973	48	12	0	7000	2	negative	NILM	-
SCW027	16/09/1983	39	12	1	1020	1	negative	NILM	-
SCW028	15/10/1968	55	7	0	500	1	positive	NILM	58(+)
SCW029	31/07/1986	37	12	0	0	4	positive	NILM	"39(+),68(++)"
SCW030	11/04/1975	48	10	0	10000	3	positive	NILM	-
SCW031	14/02/1995	28	12	1	4040	5	positive	LSIL	52(+++)
SCW032	15/11/1985	38	11	0	1500	4	positive	CDD	"70(+++),52(++)"
SCW033	02/09/1980	43	12	0	2500	5	negative	NILM	-
SCW034	03/07/1987	36	12	1	7000	5	negative	CDD	-
SCW035	28/02/1994	29	12	1	6000	3	positive	NILM	"53(+),58(++)"
SCW036	03/04/1977	46	11	1	1000	2	positive	NILM	-
SCW037	01/10/1992	31	12	1	1500	2	negative	NILM	-
SCW038	18/03/1976	46	11	0	2500	7	positive	NILM	"82(++),70(+++),52(+++), 35(+++),68(+++)"
SCW039	22/11/1982	41	12	1	500	4	negative	NILM	43(++)
SCW040	12/05/1973	50	11	0	4600	3	positive	NILM	-
SCW041	19/11/1986	37	12	1	99	4	positive	HSIL	"66(+++),58(+++),16(+++), 33(++),52(++),82(+++), 53(++),6(++),44(++),11(++)"
SCW042	21/08/1991	32	10	0	3200	6	positive	NILM	"66(++),45(+++),58(++), 18(+++),42(++),53(+),6(++), 11(++)"
SCW043	09/08/1973	50	8	0	1000	3	positive	NILM	-
SCW044	12/07/1967	55	11	0	1500	4	negative	NILM	-
SCW045	17/08/1972	50	12	0	3500	5	negative	NILM	"70(++),52(+)"
SCW046	02/05/1997	26	11	0	1300	3	positive	NILM	"53(+),58(++),35(+++)"
SCW047	12/06/1990	33	11	0	1500	8	positive	NILM	-
SCW048	13/04/1994	28	12	1	1000	5	negative	CDD	58(++)
SCW049	03/05/1997	26	11	0	3500	4	positive	NILM	"82(++),58(+++),35(+++)"
SCW050	27/17/1991	33	12	1	3200	4	positive	NILM	35(++)
SCW051	26/02/1997	26	12	1	6500	4	positive	NILM	"70(++),56(++)"
SCW052	26/05/1996	27	no data	no data	no data	no data	nt	NILM	16(++)
SCW053	26/05/1992	31	8	0	1800	2	positive	NILM	"45(+++),33(+++)"
SCW054	16/07/1990	32	12	0	1500	5	positive	NILM	"6(+),45(+++),35(+++)"
SCW055	08/10/1992	31	11	0	500	3	positive	NILM	44(+)
SCW056	25/03/1988	35	9	0	1500	10	positive	NILM	-
SCW057	12/13/1976	47	12	0	10000	3	positive	NILM	33(+++)
SCW058	05/06/1981	42	11	0	4500	7	positive	NILM	-
SCW059	05/08/1994	28	11	0	500	3	negative	LSIL	"42(+),61(++),44(++),59(++), 56(++)"
SCW060	02/01/1974	49	11	0	3000	3	positive	NILM	-
SCW061	08/04/1966	57	12	1	15000	3	positive	CDD	31(+)
SCW062	08/02/1983	40	12	1	3500	3	positive	NILM	16(++)
SCW063	27/08/1976	47	12	0	3500	5	negative	NILM	-
SCW064	28/02/1980	43	12	1	17000	4	positive	NILM	68(+)
SCW065	14/08/1972	52	9	0	1500	4	positive	NILM	-
SCW066	16/07/1979	43	11	0	4500	3	positive	NILM	-
SCW067	23/08/2004	18	11	0	350	5	negative	NILM	"11(+),18(++)"
SCW068	03/09/1990	32	12	1	6000	5	negative	NILM	70(++)
SCW069	22/06/1972	51	12	0	3700	2	negative	NILM	-
SCW070	12/04/1971	52	7	0	2000	4	positive	NILM	"69(++),42(+++),61(+),11(+), 35(++),31(+++)"
SCW071	08/08/1989	34	11	1	5000	12	positive	NILM	"68(+),31(+)"
SCW072	23/12/1971	52	6	0	2000	4	positive	NILM	56(++)
SCW073	05/03/2000	23	12	1	1500	4	negative	NILM	61(++)
SCW074	17/09/1993	30	12	1	10000	5	negative	HSIL	"53(+++),61(+),58(+++), 59(+),68(+)"
SCW075	19/06/1993	30	12	1	3000	4	negative	NILM	"82(+),54(++),6(++),66(++), 52(++),18(++)"
SCW076	31/10/1998	25	11	1	500	5	negative	ASC-H	"69(+++),40(++),45(+++), 58(+++),33(+++),18(+++)"
SCW077	12/09/1988	35	12	0	2000	2	positive	NILM	"82(+),53(+),61(+++),40(+), 16(++),35(++),18(+++)"
SCW078	07/07/1997	26	12	1	1000	3	negative	NILM	"53(+++),39(+),52(+), 68(+++)"
SCW079	28/06/1995	28	12	1	4000	1	negative	NILM	66(++)
SCW080	15/11/1963	60	8	0	2000	3	negative	NILM	33(+)
SCW081	27/12/1980	42	12	1	4000	5	positive	NILM	"43(++),54(+),40(+),66(+), 68(+)"
SCW082	05/12/1966	57	9	0	3000	4	positive	NILM	-
SCW083	10/06/1990	32	10	0	2000	3	positive	NILM	-
SCW084	05/09/2005	18	10	0	1500	3	positive	NILM	"45(++),39(+),68(+)"
SCW085	25/03/1985	38	7	0	2000	2	positive	NILM	26(++)
SCW086	27/09/1978	46	12	0	1000	2	positive	ASC-US	"82(++),44(++)"
SCW087	07/10/1989	33	12	0	1000	2	negative	NILM	"44(+),35(++)"
SCW088	18/07/2002	21	12	0	2500	5	negative	NILM	45(+++)
SCW089	09/10/1976	45	9	0	350	7	positive	NILM	"82(+),44(++)"
SCW090	26/09/1972	51	12	1	350	2	positive	NILM	70(++)
SCW091	12/08/1992	31	12	1	1500	1	negative	NILM	16(++)
SCW092	14/03/1992	32	11	0	350	7	positive	LSIL	"45(++),52(+++)"
SCW093	19/04/1989	34	12	1	1000	5	positive	NILM	-
SCW094	19/08/1998	25	12	1	4000	8	positive	NILM	"82(++),53(+),33(+),52(+++)"
SCW095	16/05/1991	32	12	0	350	3	negative	NILM	"53(+),54(++),40(++)"
SCW096	19/02/1967	56	7	0	2000	3	negative	NILM	-
SCW097	18/10/1982	41	11	0	4000	2	positive	LSIL	"42(++),43(++),54(++), 70(++),6(+++),11(++), 66(++),45(++),58(+++), 35(+),18(++)"
SCW098	30/06/1968	55	10	0	1000	2	positive	NILM	42(+)
SCW099	12/02/1990	33	12	1	8000	2	negative	ASC-US	"54(++),6(++),18(+),56(++)"
SCW100	03/09/1991	32	10	0	800	10	positive	ASC-H	"51(+),18(++),68(+)"
SCW101	01/07/1963	59	11	0	350	2	positive	NILM	"54(+),11(+),58(++)"
SCW102	03/10/1991	32	9	0	3400	2	negative	NILM	56(+)
SCW103	28/11/1985	38	12	0	3000	no data	negative	HSIL	31(++)
SCW104	12/12/1979	44	12	1	4500	1	positive	CDD	-
SCW105	14/09/1992	31	12	1	4300	5	positive	NILM	52(+)
SCW106	09/03/1988	35	11	0	1500	2	positive	HSIL	"70(++),58(+++)"
SCW107	07/01/1989	34	12	0	1000	4	positive	NILM	59(+)
SCW108	24/12/1973	50	12	1	1000	5	positive	CDD	-
SCW109	03/08/2004	19	11	0	200	4	positive	NILM	58(+++)
SCW110	09/04/1981	42	12	0	300	3	positive	NILM	-
SCW111	28/03/1986	37	10	0	350	5	positive	NILM	"66(+),18(+++),70(++),6(++),40(++)"
SCW112	10/06/1983	40	10	0	1160	2	positive	HSIL	"54(+),40(+),59(+),16(+++)"
SCW113	29/03/1982	41	12	0	1000	2	negative	NILM	-
SCW114	no data	no data	no data	no data	no data	no data	no data	NILM	59(+)
SCW115	11/12/1975	48	11	0	700	2	positive	NILM	-
SCW116	28/06/2005	18	11	0	0	1	negative	CDD	"58(++),18(+)"
SCW117	24/09/1985	37	12	0	1000	3	positive	NILM	"70(+),35(+++)"
SCW118	24/09/1995	28	12	1	18000	15	positive	NILM	-
SCW119	26/12/1992	31	10	0	1900	4	positive	NILM	-
SCW120	10/10/1992	31	12	1	2000	2	positive	NILM	68(++)
SCW121	11/07/1984	39	10	0	1500	4	positive	ASC-US	"53(+),43(+++),6(++),59(+++),16(+++),39(++),68(+)"
SCW122	28/10/1983	39	12	0	7000	5	positive	NILM	-
SCW123	18/11/1969	56	12	0	0	2	positive	HSIL	"51(++),35(+++)"
SCW124	02/07/1968	55	9	0	1500	1	negative	NILM	73(++)
SCW125	26/04/1990	33	12	1	1000	10	positive	NILM	39(+)
SCW126	17/03/1981	42	11	0	1000	3	positive	LSIL	"51(+++),82(+),53(+),54(++)"
SCW127	06/04/1996	27	12	0	1500	3	negative	NILM	-
SCW128	30/06/1988	35	10	0	1500	8	positive	NILM	"16(++),56(++)"
SCW129	17/09/1972	51	12	1	4500	2	negative	NILM	18(+)
SCW130	05/02/1982	39	9	0	1000	2	positive	NILM	-
SCW131	06/06/1976	47	12	0	0	2	positive	NILM	42(+)
SCW132	28/03/1983	40	10	0	3000	5	negative	NILM	69(+)
SCW133	28/01/1999	24	12	1	7000	20	negative	NILM	-
SCW134	10/05/1997	26	12	1	2600	3	negative	NILM	"33(++),35(+++),69(+++),6(++)"
SCW135	21/08/2002	21	6	0	0	3	positive	NILM	"42(+),53(+),58(+++)"
SCW136	05/12/1989	34	10	1	3000	4	positive	NILM	58(+++)
SCW137	10/02/2000	23	12	1	350	4	negative	NILM	35(++)
SCW138	16/03/1993	30	11	1	6500	5	negative	NILM	-
SCW139	02/07/1984	39	12	1	600	3	positive	LSIL	"54(+++),33(+++),52(+++),35(+++)"
SCW140	27/07/1992	31	9	0	1000	5	positive	HSIL	52(+++)
SCW141	15/10/2002	21	12	0	1500	11	positive	LSIL	"70(+++),58(+++),51(+++),35(+++),68(++)"
SCW142	30/12/1991	32	12	1	1300	3	negative	NILM	"51(+),35(+++),68(+)"
SCW143	09/06/1991	32	12	1	5000	1	positive	NILM	-
SCW144	10/06/1986	37	12	1	4000	4	positive	NILM	-
SCW145	04/09/1992	32	12	1	5000	1	negative	no data	-
SCW146	30/01/1985	38	11	0	350	2	positive	NILM	-
SCW147	24/07/1972	51	12	1	4000	2	positive	NILM	"40(+),58(+++)"
SCW148	06/06/1984	39	12	1	1500	15	positive	LSIL	"66(++),18(++),82(++)"
SCW149	23/10/1975	48	6	0	6200	3	positive	NILM	52(+)
SCW150	11/11/1983	40	11	0	800	4	positive	NILM	18(+)
SCW151	29/11/1986	37	10	0	1500	6	positive	NILM	-
SCW152	22/09/1989	34	12	1	350	4	negative	NILM	-
SCW153	03/08/1989	33	11	1	1000	3	negative	NILM	58(+)
SCW154	29/04/1999	24	12	1	350	6	positive	NILM	"33(+),68(+)"
SCW155	01/01/1974	49	12	1	4800	5	positive	HSIL	"61(++),58(+++),52(+++),68(+)"
SCW156	05/05/1982	41	12	0	3000	3	negative	NILM	-
SCW157	18/01/1995	28	12	1	1000	10	positive	NILM	-
SCW158	06/06/1983	40	10	0	5000	10	positive	NILM	"52(+++),61(++),6(+)"
SCW159	19/10/1985	37	12	1	4500	7	positive	NILM	-
SCW160	02/02/1980	42	11	0	800	5	positive	CDD	"66(+),16(+++)"
SCW161	13/06/2001	21	11	0	750	4	positive	NILM	"51(+++),35(+++)"
SCW162	06/07/1973	51	10	0	1000	1	negative	ASC-US	"58(+++),51(+++),52(++)"
SCW163	09/08/1987	36	12	0	3000	5	positive	NILM	16(++)
SCW164	28/11/1969	53	11	0	4000	7	positive	NILM	-
SCW165	24/07/1983	40	6	0	1500	10	positive	ASC-US	"45(++),33(+)"
SCW166	03/05/1995	28	12	0	0	20	negative	NILM	"66(++),31(+++),70(++),61(++),44(++)"
SCW167	20/12/1994	29	12	1	4900	5	positive	NILM	52(+)
SCW168	19/03/2001	22	12	1	18000	4	negative	NILM	-
SCW169	02/06/1998	25	11	0	1500	3	negative	NILM	"6(+),39(++),68(+)"
SCW170	16/04/1996	27	11	1	1700	4	negative	NILM	"45(+),58(++),35(+++),70(++)"
SCW171	23/12/1975	48	7	0	890	1	positive	HSIL	"53(+),54(++),16(++),33(+++)"
SCW172	06/04/1994	28	11	0	500	2	positive	LSIL	"58(+++),51(+++),56(++),53(+)"
SCW173	15/01/1988	35	10	0	0	10	positive	ASC-H	"43(++),54(++),70(++),61(++),33(+),35(+++),56(+)"
SCW174	23/07/1976	47	12	1	1500	10	positive	NILM	61(++)
SCW175	21/11/1999	23	12	1	4000	4	negative	NILM	53(++)
SCW176	14/03/1999	24	12	1	1000	3	negative	NILM	"66(++),35(+),82(++)"
SCW177	10/05/1991	31	12	1	4900	3	negative	NILM	33(+++)
SCW178	24/12/1971	51	12	1	2200	1	positive	NILM	-
SCW179	09/09/2000	23	12	1	1600	5	negative	NILM	"53(++),11(+++),66(++),58(++),39(++),31(++)"
SCW180	24/03/1999	24	12	0	1500	3	positive	NILM	-
SCW181	18/08/1983	39	8	0	1000	3	positive	NILM	40(+)
SCW182	12/05/1980	43	11	1	350	3	negative	NILM	-
SCW183	02/10/2001	22	10	0	350	5	negative	LSIL	"82(+++),39(+++),68(+++)"
SCW184	07/07/1985	36	9	0	100	5	positive	NILM	"16(++),69(++),44(++)"
SCW185	25/11/2000	23	12	1	0	3	negative	NILM	"45(+),58(+++),35(+++)"
SCW186	04/02/1994	29	11	0	4000	4	negative	NILM	16(+++)
SCW187	10/08/2005	18	11	0	0	3	negative	LSIL	"61(+++),40(++),59(+++)"
SCW188	01/01/1981	49	7	0	1500	2	positive	NILM	18(+)
SCW189	01/01/1988	35	12	1	900	3	negative	NILM	43(+)
SCW190	10/05/1995	28	12	1	4000	4	positive	NILM	-
SCW191	09/03/1987	36	11	1	7300	5	positive	NILM	"43(+),33(+),39(++)"
SCW192	01/02/1973	50	8	0	1000	3	negative	NILM	6(+)
SCW193	19/10/1989	34	12	1	500	8	positive	NILM	51(+)
SCW194	16/03/1981	41	10	0	500	2	negative	NILM	-
SCW195	10/05/1970	54	9	0	3800	2	positive	NILM	-
SCW196	27/05/1992	31	10	1	500	5	positive	NILM	-
SCW197	17/10/1997	27	12	1	2000	3	positive	NILM	"69(++),54(++),44(++),66(+), 58(++),59(++),39(++),56(+)"
SCW198	23/07/1993	30	12	1	1000	3	positive	NILM	"56(++),53(+)"
SCW199	18/11/1981	42	9	1	2000	3	positive	NILM	-
SCW200	08/01/1975	48	12	0	0	3	positive	NILM	43(+)
SCW201	06/11/1990	33	12	2	500	3	positive	NILM	31(++)
SCW202	08/07/1995	28	11	0	3000	3	positive	NILM	43(++)
SCW203	20/03/1987	36	9	0	2500	4	positive	NILM	"66(++),51(++),52(++)"
SCW204	01/06/1972	51	12	1	5000	5	positive	NILM	54(++)
SCW205	08/06/1977	46	10	0	1200	1	negative	NILM	-
SCW206	25/09/200	23	12	0	1200	7	negative	NILM	"16(+),18(+++),56(+)"
SCW207	01/04/1990	33	12	1	4200	5	positive	NILM	16(+++)
SCW208	19/05/1989	34	11	0	1500	3	positive	NILM	43(+)
SCW209	24/06/1987	36	11	1	1000	3	positive	NILM	-
SCW210	23/12/1983	40	10	0	0	3	negative	NILM	-
SCW211	24/07/1997	26	12	1	3000	3	negative	NILM	-
SCW212	23/12/1990	33	11	0	7800	2	positive	NILM	56(+)
SCW213	07/06/1977	46	10	0	4600	3	positive	NILM	68(+)
SCW214	09/01/1980	41	9	0	1700	5	positive	NILM	-
SCW215	19/01/2005	18	11	0	0	1	negative	NILM	33(++)
SCW216	20/02/2001	22	11	0	800	5	negative	NILM	31(++)
SCW217	02/06/2000	23	11	1	1500	6	negative	NILM	"42(++),6(+),40(+++),45(+), 52(++)"
SCW218	12/12/1978	44	12	1	5500	3	positive	CDD	"56(+++),69(+)"
SCW219	09/09/1985	37	11	0	4000	5	positive	NILM	"56(++),31(++)"
SCW220	24/09/1988	34	9	0	350	6	negative	NILM	-
SCW221	12/09/1994	29	12	1	1800	5	negative	NILM	"44(++),40(+)"
SCW222	22/02/1967	56	10	0	3000	1	positive	HSIL	"16(++),18(+++)"
SCW223	28/03/1985	38	12	1	1500	5	positive	NILM	"16(+),33(++),18(+)"
SCW224	15/03/1998	25	12	0	2000	5	negative	NILM	44(++)
SCW225	27/12/1978	44	11	0	2500	5	positive	NILM	"33(++),68(+)"
SCW226	18/12/1997	25	12	1	350	5	negative	NILM	-
SCW227	15/08/1980	43	9	0	1800	5	positive	HSIL	"42(+),58(+++)"
SCW228	25/07/1977	46	12	1	5000	6	positive	NILM	-
SCW229	18/03/1989	34	12	0	350	6	negative	NILM	58(++)
SCW230	04/04/1993	30	11	1	3500	3	negative	NILM	-
SCW231	02/02/1981	42	11	1	1500	2	positive	NILM	68(++)
SCW232	31/08/1981	42	12	0	6500	5	positive	NILM	"73(+++),51(+),31(++)"
SCW233	01/01/1980	43	12	1	0	4	positive	NILM	"58(+),70(++)"
SCW234	03/11/1985	35	10	0	1000	3	positive	NILM	"69(+),70(++)"
SCW235	29/08/1968	54	10	1	4000	3	positive	NILM	-
SCW236	10/10/1997	26	12	1	1500	4	negative	ASC-US	"16(++),68(+)"
SCW237	26/05/1989	34	12	1	1500	3	positive	NILM	6(+)
SCW238	15/07/1995	28	11	1	3000	5	positive	NILM	-
SCW239	11/05/1995	28	12	1	1500	5	positive	NILM	58(++)
SCW240	14/10/1997	26	12	1	1000	6	positive	NILM	40(++)
SCW241	10/10/1998	25	12	1	3500	2	positive	NILM	"53(+),35(++),56(+)"
SCW242	03/01/1989	34	11	0	4000	5	positive	NILM	-
SCW243	15/05/1993	30	11	0	0	2	negative	HSIL	"53(+++),66(+++),59(++),33(+++),39(+++),52(+++)"
SCW244	30/04/1998	25	9	0	500	3	positive	NILM	"39(+++),35(+++),31(++),42(+++),43(+++),54(++),6(+++),44(++)"
SCW245	23/07/1997	26	9	0	500	4	positive	NILM	"44(++),66(+),33(++),39(+)"
SCW246	01/01/1998	35	10	0	500	3	positive	NILM	18(+)
SCW247	01/01/1965	58	5	0	350	5	positive	NILM	"42(+),18(+)"
SCW248	31/03/1968	54	12	0	10000	5	positive	NILM	39(+)
SCW249	19/07/1977	45	9	0	3000	10	positive	NILM	58(+++)
SCW250	02/10/1991	32	12	0	350	3	positive	NILM	-
SCW251	06/03/1994	29	12	1	1000	11	positive	CDD	"44(++),45(+),18(++)"
SCW252	15/01/1991	32	6	0	2000	6	positive	NILM	-
SCW253	27/03/1982	41	9	0	1000	2	positive	HSIL	"73(+++),82(++),43(+++),54(+),70(++),44(++),58(+++),33(+++),39(++),56(+++)"
SCW254	02/02/1977	47	11	0	8000	3	positive	NILM	"58(++),51(++),42(++),82(++),53(++),54(++)"
SCW255	20/06/1979	44	7	0	2000	3	positive	NILM	31(++)
SCW256	28/09/1982	40	11	0	9000	12	negative	NILM	-
SCW257	21/03/1981	42	12	1	6000	6	negative	NILM	-
SCW258	26/10/1990	32	12	1	5600	3	positive	LSIL	58(+++)
SCW259	20/12/1994	29	12	1	8000	3	negative	NILM	"82(+),68(++)"
SCW260	09/05/1993	30	12	1	900	12	positive	NILM	-
SCW261	20/10/1977	45	12	0	14500	3	negative	NILM	"43(+),58(+),56(+)"
SCW262	12/03/1973	45	9	0	10000	6	positive	NILM	"51(+),39(++),68(+),61(+),44(++)"
SCW263	15/07/1983	40	6	0	400	3	positive	NILM	"61(+),58(+),51(+)"
SCW264	07/06/1998	34	11	0	2500	4	negative	NILM	-
SCW265	02/09/1995	28	12	1	1500	3	negative	NILM	"53(+),70(++),45(+)"
SCW266	21/06/1970	53	9	0	1500	5	positive	NILM	82(++)
SCW267	29/03/1976	47	11	1	1500	4	positive	NILM	-
SCW268	01/05/1991	32	10	0	4000	6	positive	NILM	"51(+++),40(+)"
SCW269	01/10/1985	37	11	0	1500	3	positive	NILM	44(+)
SCW270	10/10/1986	37	11	0	500	3	positive	NILM	"54(++),40(+)"
SCW271	14/06/1995	28	12	1	500	4	positive	NILM	35(++)
SCW272	03/08/1983	39	12	1	2500	3	positive	ASC-H	"66(+),16(++),39(+),52(+++)"
SCW273	26/10/1976	47	10	0	3500	7	positive	NILM	-
SCW274	23/07/1982	40	12	1	3000	5	positive	NILM	-
SCW275	18/01/1997	26	12	0	500	2	negative	NILM	"39(+++),68(+++)"
SCW276	25/12/1988	34	4	1	20000	2	positive	NILM	58(+++)
SCW277	18/12/1991	32	11	0	7000	3	positive	NILM	-
SCW278	24/04/1984	39	10	1	3000	3	positive	NILM	54(++)
SCW279	13/06/2003	20	11	0	99	2	negative	NILM	-
SCW280	10/10/1983	40	12	1	4000	3	positive	NILM	"51(+),59(+),68(+),69(+++),70(++)"
SCW281	12/10/1983	40	12	1	350	4	negative	NILM	-
SCW282	20/11/1983	40	10	0	1500	4	positive	NILM	"45(++),56(++)"
SCW283	26/12/1969	53	7	0	4600	2	negative	NILM	66(+)
SCW284	19/03/1972	51	8	0	700	5	positive	NILM	-
SCW285	16/10/1997	25	12	1	1500	5	positive	ASC-US	"73(+++),43(+++),70(+),61(+++),6(++),58(++),35(+++),18(+++),31(++)"
SCW286	23/09/1979	43	10	0	850	10	positive	NILM	58(++)
SCW287	25/10/1978	45	7	0	3000	10	positive	NILM	-
SCW288	20/10/1993	30	11	0	1000	5	positive	NILM	"58(++),16(++),68(+),54(+),40(+),11(+)"
SCW289	01/02/1994	28	11	0	0	3	positive	ASC-US	"45(+),31(+++)"
SCW290	21/09/1988	34	8	0	1500	3	positive	NILM	-
SCW291	11/06/1984	41	11	0	1500	3	positive	NILM	-
SCW292	05/07/2001	22	12	1	5400	4	negative	NILM	"45(+),35(++),40(+)"
SCW293	24/03/2005	18	12	0	400	2	negative	LSIL	"70(+),40(++),45(++),39(+),35(++)"
SCW294	28/12/2002	21	12	1	1500	2	negative	NILM	-
SCW295	06/12/2004	19	12	0	500	1	negative	NILM	-
SCW296	02/11/1990	35	11	0	300	7	positive	NILM	35(++)
SCW297	22/08/1997	27	11	1	0	5	positive	NILM	"26(+),69(++),51(+),33(++),35(+)"
SCW298	28/07/1972	53	11	0	1900	5	positive	NILM	-
SCW299	16/04/1985	38	12	1	8500	5	negative	NILM	-
SCW300	19/11/1980	42	12	1	1000	5	positive	NILM	"51(+),31(+)"
SCW301	08/12/1967	55	12	0	3400	2	negative	NILM	-
SCW302	11/07/1977	45	10	1	2300	5	positive	NILM	58(+)
SCW303	10/10/1966	56	9	0	0	1	negative	NILM	-
SCW304	05/05/1963	60	8	0	2000	5	positive	NILM	-
SCW305	03/12/1984	38	11	1	3100	1	positive	NILM	43(+)
SCW306	28/07/1966	57	8	0	800	5	positive	NILM	-
SCW307	12/03/1976	47	0	0	1300	3	positive	CDD	-
SCW308	12/12/1980	42	10	0	500	4	negative	NILM	-
SCW309	09/11/1970	53	11	0	nd	5	positive	NILM	"70(++),58(+)"
SCW310	11/06/1977	46	12	1	350	4	positive	HSIL	"58(+++),70(++),61(++)"
SCW311	01/01/1997	25	11	0	500	3	positive	NILM	"53(+),51(+),59(+)"
SCW312	15/06/1964	59	7	0	4600	6	negative	NILM	-
SCW313	16/04/1995	28	12	1	0	12	negative	NILM	40(+)
SCW314	20/01/2004	19	12	1	0	2	negative	NILM	16(+)
SCW315	17/11/1973	49	10	0	14500	4	positive	NILM	-
SCW316	29/11/1980	42	9	0	960	5	positive	NILM	-
SCW317	10/10/1969	54	7	0	0	5	negative	CDD	-
SCW318	25/08/1965	58	12	1	21000	6	negative	CDD	-
SCW319	23/02/1969	54	4	0	0	2	negative	NILM	-
SCW320	01/08/1984	39	12	1	5500	5	negative	NILM	68(++)
SCW321	12/11/1963	60	9	0	5000	2	negative	NILM	-
SCW322	28/06/2005	18	12	1	1600	3	negative	NILM	"52(+),82(+),61(+),44(+)"
SCW323	26/01/2004	19	12	1	1650	1	negative	NILM	"39(+),6(+)"
SCW324	23/08/1996	26	12	1	500	20	positive	NILM	"70(++),18(+)"
SCW325	03/03/2003	20	12	0	350	4	negative	NILM	"52(+),73(+),54(+)"
SCW326	18/11/2001	21	12	1	1600	3	negative	NILM	-
